# Supplementary material for: Profiling the Quality and Quantity of Naturally Induced Antibody Responses Against Pfs230 and Pfs48/45 Among Non-Febrile Children Living in Southern Ghana: A Longitudinal Study
Source: Front Cell Infect Microbiol. 2021 Nov 25;11:770821. doi: 10.3389/fcimb.2021.770821 (PMC8656302; doi:10.3389/fcimb.2021.770821)
Supplement: Supplementary file 2 [file Table_1.xlsx]

## Sheet: pfs4845 antibody levels
NOV <10 yrs-ve	NOV <10 yrs pos	NOV >/=10 yrsneg	NOV >/=10 yrspos	Nov overall neg	Nov overall Pos		Jan <10 yrsneg	Jan <10 yrspos	Jan >/=10 yrsneg	Jan >/=10 yrspos	Jan overall neg	Jan overall pos		Mar <10 yrsneg	Mar <10 yrspos	Mar >/=10 yrsneg	Mar >/=10 yrspos	Mar overall neg	Mar overall pos		May <10 yrsneg	May <10 yrspos	May >/=10 yrsneg	May >/=10 yrspos	Mayoverall neg	May overall pos
64.0004	124.999	119.478	24.4617	64.0004	124.999		76.9097	7.88201	50.0781	25.3384	76.9097	7.88201		32.1009	26.2313	42.5397	101.999	32.1009	26.2313		55.8686	175.222	120.88	55.8686	55.8686	175.222
57.147	51.0112	107.776	17.6201	57.147	51.0112		182.981	159.055	148.126	16.0593	182.981	159.055		39.5882	35.7903	46.8497	46.631	39.5882	35.7903		122.659	89.9903	130.528	90.499	122.659	89.9903
50.0433	81.9573	48.4863	47.9754	50.0433	81.9573		81.5115	56.9744	18.5997	49.3916	81.5115	56.9744		33.5674	44.64	66.031	63.6769	33.5674	44.64		58.3254	126.891	160.771	27.4539	58.3254	126.891
102.738	70.8823	18.9527	83.7125	102.738	70.8823		118.683	103.662	76.1712	158.536	118.683	103.662		70.0671	66.5911	54.9459	68.0516	70.0671	66.5911		82.9883	124.054	85.5171	42.5434	82.9883	124.054
95.5026	59.3754	85.7231	75.0531	95.5026	59.3754		62.1235	29.5299	76.9336	83.5793	62.1235	29.5299		56.2644	50.296	51.3207	89.5582	56.2644	50.296		17.4444	70.1052	51.0604	98.2064	17.4444	70.1052
51.0625	83.7125	92.9737	13.3372	51.0625	83.7125		144.274	21.4309	9.83446	61.4865	144.274	21.4309		95.1011	36.397	60.0207	64.9485	95.1011	36.397		79.3077	41.0194	84.53	121.583	79.3077	41.0194
65.0616	32.3022	32.9779	53.0022	65.0616	32.3022		118.074	51.0815	131.471	23.8299	118.074	51.0815		69.6171	39.7101	25.1034	84.0207	69.6171	39.7101		161.47	104.917	81.1884	142.943	161.47	104.917
120.715	11.7974	70.2684	84.0609	120.715	11.7974		132.623	9.73404	35.3008	101.756	132.623	9.73404		19.6689	28.2042	85.7468	86.5437	19.6689	28.2042		133.309	80.4375	68.9669	40.8793	133.309	80.4375
152.762	74.1086	15.2805	44.7082	152.762	74.1086		66.5135	14.582	106.61	78.1284	66.5135	14.582		32.4605	65.0829	69.6234	67.5728	32.4605	65.0829		127.704	46.0201	57.3758	112.226	127.704	46.0201
26.1687	70.5731	60.8952	21.3553	26.1687	70.5731		38.8554	21.8828	34.0881	117.425	38.8554	21.8828		63.2089	67.271	33.4983	72.9487	63.2089	67.271		149	149	134.395	59.8848	149	149
60.9145	83.73	82.2231	11.8829	60.9145	83.73		136.472	73.7929	87.4419	107.684	136.472	73.7929		32.5235	101.737	106.204	36.3405	32.5235	101.737		127.534	151	133.944	104.648	127.534	151
78.7532		44.9841	45.5764	78.7532			85.1636	65.6085	47.4411	17.9787	85.1636	65.6085		40.0236	37.5001	49.9009	54.3041	40.0236	37.5001		85.2667	157.408		56.0909	85.2667	157.408
83.7223		72.3692		83.7223	24.4617		169.664	28.3536	167.764	68.5329	169.664	28.3536		86.1086	84.9058	57.5496	52.1453	86.1086	84.9058		87.3951	192.496		75.509	87.3951	192.496
85.6859		41.4272		85.6859	17.6201		153.883	113.12	89.1543	77.1764	153.883	113.12		46.6721	34.1971	55.2802	14.7177	46.6721	34.1971		109.9	56.607		86.0959	109.9	56.607
85.6431		10.6047		85.6431	47.9754		27.7717	33.6921	14.1412	16.9744	27.7717	33.6921		104.238	61.3272	50.0873	41.5849	104.238	61.3272			75.8387		149.706		75.8387
36.7991		4.69007		36.7991	83.7125		65.6894		35.5296	17.4746	65.6894			87.3617	59.3967	68.8678	74.4983	87.3617	59.3967			89.36		12.1988	120.88	89.36
55.5048		88.0598		55.5048	75.0531		56.4862		161.043	117.425	56.4862	25.3384		49.2443	33.0682	45.2678	114.375	49.2443	33.0682			46.7606		85.7317	130.528	46.7606
118.083		160.818		118.083	13.3372		33.4679			31.0613	33.4679	16.0593		47.373	71.7094	75.9882		47.373	71.7094			116.032		95.2161	160.771	116.032
104.684		181.231		104.684	53.0022		85.9035			56.5	85.9035	49.3916		55.0476	57.7161	86.5295		55.0476	57.7161			61.7629		53.3222	85.5171	61.7629
135.748		119.836		135.748	84.0609		45.9989			20.7405	45.9989	158.536		32.3505		50.8993		32.3505				126.533		34.3295	51.0604	126.533
181.608		24.2072		181.608	44.7082		98.6478			101.566	98.6478	83.5793		17.2886		108.541		17.2886	101.999			81.7052		75.1961	84.53	81.7052
53.7969		109.458		53.7969	21.3553		118.349			177.375	118.349	61.4865		85.5318		45.7922		85.5318	46.631			97.9726		149.348	81.1884	97.9726
132.865		23.88		132.865	11.8829		17.9804			24.8761	17.9804	23.8299		37.383		86.2337		37.383	63.6769			86.6728		85.7222	68.9669	86.6728
52.0075		179.308		52.0075	45.5764		94.9851			37.4563	94.9851	101.756		15.4898		79.1357		15.4898	68.0516			61.5765		58.1255	57.3758	61.5765
116.392		74.2295		116.392			64.5682				64.5682	78.1284							89.5582			89.4317		160.086	134.395	89.4317
73.8361				73.8361			85.0297				85.0297	117.425						42.5397	64.9485			53.4887		42.0742	133.944	53.4887
38.0234		14.8986		38.0234			47.701				47.701	107.684						46.8497	84.0207			99.1582		68.8603		99.1582
63.7369		155.082		63.7369			39.5128				39.5128	17.9787						66.031	86.5437			45.9238		50.8051		45.9238
103.369		108.01		103.369								68.5329						54.9459	67.5728			110.217		141.706		110.217
											50.0781	77.1764						51.3207	72.9487			128.157		81.9371		128.157
37.3825				37.3825							148.126	16.9744						60.0207	36.3405
47.9754				47.9754							18.5997	17.4746						25.1034	54.3041							55.8686
											76.1712	117.425						85.7468	52.1453							90.499
				119.478							76.9336	31.0613						69.6234	14.7177							27.4539
				107.776							9.83446	56.5						33.4983	41.5849							42.5434
				48.4863							131.471	20.7405						106.204	74.4983							98.2064
				18.9527							35.3008	101.566						49.9009	114.375							121.583
				85.7231							106.61	177.375						57.5496								142.943
				92.9737							34.0881	24.8761						55.2802								40.8793
				32.9779							87.4419	37.4563						50.0873								112.226
				70.2684							47.4411							68.8678								59.8848
				15.2805							167.764							45.2678								104.648
				60.8952							89.1543							75.9882								56.0909
				82.2231							14.1412							86.5295								75.509
				44.9841							35.5296							50.8993								86.0959
				72.3692							161.043							108.541								149.706
				41.4272														45.7922								12.1988
				10.6047														86.2337								85.7317
				4.69007														79.1357								95.2161
				88.0598																						53.3222
				160.818																						34.3295
				181.231																						75.1961
				119.836																						149.348
				24.2072																						85.7222
				109.458																						58.1255
				23.88																						160.086
				179.308																						42.0742
				74.2295																						68.8603
																										50.8051
				14.8986																						141.706
				155.082																						81.9371
				108.01

## Sheet: pfs4845 relative avidities
NOV <10 yrs-ve	NOV <10 yrs pos	NOV >/=10 yrsneg	NOV >/=10 yrspos	Nov overall neg	Nov overall Pos		Jan <10 yrsneg	Jan <10 yrspos	Jan >/=10 yrsneg	Jan >/=10 yrspos	Jan overall neg	Jan overall pos		Mar <10 yrsneg	Mar <10 yrspos	Mar >/=10 yrsneg	Mar >/=10 yrspos	Mar overall neg	Mar overall pos		May <10 yrsneg	May <10 yrspos	May >/=10 yrsneg	May >/=10 yrspos	Mayoverall neg	May overall pos
40.6855	35.5343	31.6317	20.873	40.6855	35.5343		32.6885	19.0422	64.1048	11.4791	32.6885	19.0422		87.1134				87.1134					18.3132	68.308
33.1803	38.6075	19.055	17.7264	33.1803	38.6075		23.237	38.1596	26.3914	23.7599	23.237	38.1596		48.8285				48.8285			55.8686	75.2222	28.0819	35.3601	55.8686	75.2222
48.5003	24.3941	39.1638	20.5368	48.5003	24.3941		44.3455	68.764	10.4863	40.372	44.3455	68.764		68.2605		37.2672	35.3636	68.2605			22.6589	89.9903	45.7511	37.0962	22.6589	89.9903
21.095	44.73	30.2671	65.0793	21.095	44.73		34.3881	29.6338	4.62539	25.7575	34.3881	29.6338		47.222	83.2668	45.2906	49.8632	47.222	83.2668		58.3254	26.8908	26.4187	71.6602	58.3254	26.8908
40.4927	33.5475	38.1279	44.6024	40.4927	33.5475		8.10495	31.12	52.307	65.3364	8.10495	31.12		48.2054	59.4105	28.0915	61.1492	48.2054	59.4105		82.9883	24.0539	44.8997	51.0731	82.9883	24.0539
44.1256	65.0793	39.7693	18.2369	44.1256	65.0793		23.5225	16.6289	13.7321	45.0801	23.5225	16.6289		47.5659	50.712	37.1285	28.9337	47.5659	50.712		17.4444	70.1052	25.2918	41.3477	17.4444	70.1052
62.7927	14.3608	8.19857	3.94054	62.7927	14.3608		16.5161	43.8421	29.2219	17.4235	16.5161	43.8421		22.5498	29.4449	34.19	25.7049	22.5498	29.4449		79.3077	41.0194	25.1129	36.5683	79.3077	41.0194
59.633	39.8954	26.818	59.1042	59.633	39.8954		44.062	15.1378	7.99894	32.1924	44.062	15.1378		77.1943	39.2869	55.0596	76.1372	77.1943	39.2869		61.4697	14.9168	28.5783	45.9521	61.4697	14.9168
15.2082	38.5988	16.8409	46.5831	15.2082	38.5988		33.0353	21.9305	51.009	39.7834	33.0353	21.9305		24.8109	20.9988	92.6239	80.2183	24.8109	20.9988		33.3091	80.4375	46.3474	30.9687	33.3091	80.4375
20.6434	54.8224	27.3867	9.98845	20.6434	54.8224		16.3848	11.8888	26.3488	21.5379	16.3848	11.8888		50.1834	56.3493	34.5406	67.6986	50.1834	56.3493		27.7043	46.0201	31.5693	57.5402	27.7043	46.0201
54.3427	53.9081	73.2728	35.6056	54.3427	53.9081		21.9812	38.1402	49.4575	3.94814	21.9812	38.1402		60.623	47.8498	81.3676	52.2534	60.623	47.8498		49.0001	49.0001	44.5455	52.1075	49.0001	49.0001
23.4022		13.7616	59.9408	23.4022			65.2873	50.4322	12.969	17.3946	65.2873	50.4322		52.3287	32.2215	49.4349	30.583	52.3287	32.2215		27.5345	51		51.8627	27.5345	51
46.0813		34.2148		46.0813	20.873		12.8941	13.7395	36.6448	74.2152	12.8941	13.7395		21.0286	33.0054	46.6317	79.7067	21.0286	33.0054		85.2667	57.4081		29.8397	85.2667	57.4081
37.781		11.9642		37.781	17.7264		13.5637	32.5287	48.3238	78.1767	13.5637	32.5287		47.8486	41.1518	46.551	37.0442	47.8486	41.1518		87.3951	92.4962		48.6369	87.3951	92.4962
17.2587		37.5287		17.2587	20.5368		12.3366	57.1806	13.3176	20.9376	12.3366	57.1806		78.6602	53.2612	44.9155	94.6843	78.6602	53.2612		19.8999	56.607		65.859	19.8999	56.607
38.5916		64.6963		38.5916	65.0793		35.4029		9.68314	19.7388	35.4029			71.6446	35.4619	34.1206	13.661	71.6446	35.4619			75.8387		0		75.8387
28.1614		12.8337		28.1614	44.6024		35.6418		40.3755	21.5379	35.6418	11.4791		41.2073	65.0415	55.2463	53.7662	41.2073	65.0415			89.36		90.2609	18.3132	89.36
25.5173		25.9686		25.5173	18.2369		64.818			10.8285	64.818	23.7599		41.4329	52.5096	39.8484	37.2018	41.4329	52.5096			46.7606		38.7218	28.0819	46.7606
33.9126		16.6689		33.9126	3.94054		28.0833			18.4071	28.0833	40.372		35.1422	37.4471	66.6432	18.2864	35.1422	37.4471			16.0321		40.269	45.7511	16.0321
18.2466		29.1159		18.2466	59.1042		33.7993			23.2218	33.7993	25.7575		55.7575	44.437	33.6377		55.7575	44.437			61.7629		61.5601	26.4187	61.7629
12.731		34.7147		12.731	46.5831		78.2341			40.315	78.2341	65.3364		26.5526	49.5393	33.6911		26.5526	49.5393			26.5331		35.6624	44.8997	26.5331
8.09322		42.8843		8.09322	9.98845		28.2968			45.6021	28.2968	45.0801		48.8914	22.7995	40.9856		48.8914	22.7995			81.7052		21.0317	25.2918	81.7052
38.234		36.5397		38.234	35.6056		20.1886			13.1402	20.1886	17.4235		35.4989		40.4102		35.4989				94.9726		39.1415	25.1129	94.9726
35.275		45.5059		35.275	59.9408		41.6517			36.9325	41.6517	32.1924		25.1463		48.923		25.1463				86.6728		38.1853	28.5783	86.6728
18.3557		36.8055		18.3557			71.3263				71.3263	39.7834				64.0693						61.5765		22.2556	46.3474	61.5765
21.156				21.156			38.6956				38.6956	21.5379				44.1026			35.3636			89.4317		45.9595	31.5693	89.4317
53.1071		11.1565		53.1071			9.62679				9.62679	3.94814							49.8632			53.4887		33.5473	44.5455	53.4887
17.632		13.0616		17.632			12.4137				12.4137	17.3946						37.2672	61.1492			94.1582		21.0951		94.1582
32.2316		27.7503		32.2316								74.2152						45.2906	28.9337			45.9238		41.9863		45.9238
											64.1048	78.1767						28.0915	25.7049			10.2174		41.7055		10.2174
51.8952				51.8952							26.3914	20.9376						37.1285	76.1372			28.1572				28.1572
20.5368				20.5368							10.4863	19.7388						34.19	80.2183
											4.62539	21.5379						55.0596	67.6986							68.308
				31.6317							52.307	10.8285						92.6239	52.2534							35.3601
				19.055							13.7321	18.4071						34.5406	30.583							37.0962
				39.1638							29.2219	23.2218						81.3676	79.7067							71.6602
				30.2671							7.99894	40.315						49.4349	37.0442							51.0731
				38.1279							51.009	45.6021						46.6317	94.6843							41.3477
				39.7693							26.3488	13.1402						46.551	13.661							36.5683
				8.19857							49.4575	36.9325						44.9155	53.7662							45.9521
				26.818							12.969							34.1206	37.2018							30.9687
				16.8409							36.6448							55.2463	18.2864							57.5402
				27.3867							48.3238							39.8484								52.1075
				73.2728							13.3176							66.6432								51.8627
				13.7616							9.68314							33.6377								29.8397
				34.2148							40.3755							33.6911								48.6369
				11.9642														40.9856								65.859
				37.5287														40.4102								0
				64.6963														48.923								90.2609
				12.8337														64.0693								38.7218
				25.9686														44.1026								40.269
				16.6689																						61.5601
				29.1159																						35.6624
				34.7147																						21.0317
				42.8843																						39.1415
				36.5397																						38.1853
				45.5059																						22.2556
				36.8055																						45.9595
																										33.5473
				11.1565																						21.0951
				13.0616																						41.9863
				27.7503																						41.7055

## Sheet: pfs230 antibody levels
NOV <10 yrs-ve	NOV <10 yrs pos	NOV >/=10 yrsneg	NOV >/=10 yrspos	Nov overall neg	Nov overall Pos		Jan <10 yrsneg	Jan <10 yrspos	Jan >/=10 yrsneg	Jan >/=10 yrspos	Jan overall neg	Jan overall pos		Mar <10 yrsneg	Mar <10 yrspos	Mar >/=10 yrsneg	Mar >/=10 yrspos	Mar overall neg	Mar overall pos		May <10 yrsneg	May <10 yrspos	May >/=10 yrsneg	May >/=10 yrspos	Mayoverall neg	May overall pos
92.3056	201.951	124	10.9834	92.3056	201.951		112.383	4.33037	100.259	14.5722	112.383	4.33037		122.147	159.921	322.98	47.9877	122.147	159.921		108.836	215.432	322.98	47.9877	108.836	215.432
115.148	112.949	167	88.865	115.148	112.949		73.2024	219.169	134.168	12.4551	73.2024	219.169		61.6417	66.8358	52.8009	90.52	61.6417	66.8358		24.391	119.601	52.8009	90.52	24.391	119.601
45.8244	105.993	20.0545	13.3455	45.8244	105.993		218.666	206.962	8.22389	268.289	218.666	206.962		75.4865	76.3493	94.3005	85.675	75.4865	76.3493		119.382	161.013	94.3005	85.675	119.382	161.013
159.991	119	7.90934	154.081	159.991	119		75.5326	180.592	22.6367	85.1617	75.5326	180.592		50.6167	96.5268	50.2915	153.049	50.6167	96.5268		22.436	52.5851	50.2915	153.049	22.436	52.5851
105.096	99.3813	135.36	159.833	105.096	99.3813		22.0796	45.0824	157.759	217.181	22.0796	45.0824		95.8822	137.545	204.263	228.502	95.8822	137.545		11.7873	100.124	204.263	228.502	11.7873	100.124
89.2988	154.081	214.356	25.7977	89.2988	154.081		64.7163	71.5396	22.7816	210.365	64.7163	71.5396		87.7661	133.349	134.334	153.623	87.7661	133.349		344.402	100.423	134.334	153.623	344.402	100.423
196.766	38.2645	34.2859	37.2991	196.766	38.2645		110.416	248.306	72.674	18.865	110.416	248.306		82.7336	82.8211	126.657	142.788	82.7336	82.8211		223.804	66.7917	126.657	142.788	223.804	66.7917
185.55	7.69704	88.9439	211.146	185.55	7.69704		113.919	12.2876	10.445	251.653	113.919	12.2876		207.908	38.0016	198.902	64.55	207.908	38.0016		138.768	119.323	198.902	64.55	138.768	119.323
183.565	211.46	9.31156	114.244	183.565	211.46		59.8701	11.8865	250.214	93.3596	59.8701	11.8865		59.7218	177.174	178.938	108.868	59.7218	177.174		30.4587	250.636	178.938	108.868	30.4587	250.636
52.9867	232.084	25.5764	19.1657	52.9867	232.084		20.1413	12.4347	13.2547	231.63	20.1413	12.4347		246.526	118.555	347.771	154.625	246.526	118.555		83.1556	162.334	347.771	154.625	83.1556	162.334
199.029	220.049	223.596	9.91279	199.029	220.049		86.9117	224.156	56.6798	38.1767	86.9117	224.156		72.3701	81.4588	176.049	104.991	72.3701	81.4588		222.974	58.8134	176.049	104.991	222.974	58.8134
218.639		117.427	136.181	218.639			77.1044	155.57	27.0774	43.042	77.1044	155.57		202.038	139.289	195.012	119.301	202.038	139.289		230.52	139.084		119.301	230.52	139.084
146.326		226.279		146.326	10.9834		127.942	17.7232	36.6188	318.195	127.942	17.7232		222.916	50.7003	226.771	222.797	222.916	50.7003		129.175	110.664		222.797	129.175	110.664
171.793		31.4956		171.793	88.865		42.8903	194.716	127.555	327.238	42.8903	194.716		59.5539	69.4292	314.661	13.648	59.5539	69.4292		91.1899	143.009		13.648	91.1899	143.009
191.187		3.518		191.187	13.3455		27.4131	198.369	54.0967	56.4661	27.4131	198.369		87.4982	128.788	149.453	178.298	87.4982	128.788			206.945		178.298		206.945
190.991		4.44182		190.991	154.081		201.503		32.193	14.095	201.503			171.464	108.427	186.513	131.961	171.464	108.427			243.853		131.961	322.98	243.853
97.9301		90.3747		97.9301	159.833		280.774		82.357	231.63	280.774	14.5722		92.4802	91.7764	167.525	205.682	92.4802	91.7764			121.094		205.682	52.8009	121.094
226.841		205.7		226.841	25.7977		91.8976			28.0913	91.8976	12.4551		146.969	106.684	253.228		146.969	106.684			255.086		195.012	94.3005	255.086
171.271		96.6748		171.271	37.2991		173.537			60.1	173.537	268.289		88.0999	111.657	161.109		88.0999	111.657			255.397		226.771	50.2915	255.397
171.868		135.646		171.868	211.146		167.215			19.3927	167.215	85.1617		101.368		182.452		101.368				170.078		314.661	204.263	170.078
102.1		45.6097		102.1	114.244		218.011			93.9106	218.011	217.181		34.021		163.256		34.021	47.9877			142.056		149.453	134.334	142.056
23.4884		138.161		23.4884	19.1657		36.6903			364.152	36.6903	210.365		90.1045		77.4771		90.1045	90.52			51.1083		186.513	126.657	51.1083
86.1219		7.92745		86.1219	9.91279		30.7501			51.4593	30.7501	18.865		171.489		133.704		171.489	85.675			170.832		167.525	198.902	170.832
45.3106		95.0807		45.3106	136.181		195.529			65.8968	195.529	251.653		30.2581		179.349		30.2581	153.049			193.36		253.228	178.938	193.36
177.032		221.67		177.032			29.5033				29.5033	93.3596							228.502			82.487		161.109	347.771	82.487
144.988				144.988			141.822				141.822	231.63						322.98	153.623			116.218		182.452	176.049	116.218
128.255		28.2031		128.255			10.1178				10.1178	38.1767						52.8009	142.788			159.5		163.256		159.5
23.3058		250.838		23.3058			12.9619				12.9619	43.042						94.3005	64.55			145.5		77.4771		145.5
216.187		216.441		216.187								318.195						50.2915	108.868			129.98		133.704		129.98
											100.259	327.238						204.263	154.625			258.748		179.349		258.748
111.739				111.739							134.168	56.4661						134.334	104.991
13.3455				13.3455							8.22389	14.095						126.657	119.301							47.9877
											22.6367	231.63						198.902	222.797							90.52
				124							157.759	28.0913						178.938	13.648							85.675
				167							22.7816	60.1						347.771	178.298							153.049
				20.0545							72.674	19.3927						176.049	131.961							228.502
				7.90934							10.445	93.9106						195.012	205.682							153.623
				135.36							250.214	364.152						226.771								142.788
				214.356							13.2547	51.4593						314.661								64.55
				34.2859							56.6798	65.8968						149.453								108.868
				88.9439							27.0774							186.513								154.625
				9.31156							36.6188							167.525								104.991
				25.5764							127.555							253.228								119.301
				223.596							54.0967							161.109								222.797
				117.427							32.193							182.452								13.648
				226.279							82.357							163.256								178.298
				31.4956														77.4771								131.961
				3.518														133.704								205.682
				4.44182														179.349								195.012
				90.3747																						226.771
				205.7																						314.661
				96.6748																						149.453
				135.646																						186.513
				45.6097																						167.525
				138.161																						253.228
				7.92745																						161.109
				95.0807																						182.452
				221.67																						163.256
																										77.4771
				28.2031																						133.704
				250.838																						179.349
				216.441

## Sheet: Pfs4230 relative avidities
NOV <10 yrs-ve	NOV <10 yrs pos	NOV >/=10 yrsneg	NOV >/=10 yrspos	Nov overall neg	Nov overall Pos		Jan <10 yrsneg	Jan <10 yrspos	Jan >/=10 yrsneg	Jan >/=10 yrspos	Jan overall neg	Jan overall pos		Mar <10 yrsneg	Mar <10 yrspos	Mar >/=10 yrsneg	Mar >/=10 yrspos	Mar overall neg	Mar overall pos		May <10 yrsneg	May <10 yrspos	May >/=10 yrsneg	May >/=10 yrspos	Mayoverall neg	May overall pos
27.7394	51.7218	34.2467	90.041	27.7394	51.7218		30.5408	39.7362	18.7659	78.7734	30.5408	39.7362		23.7153	44.6176	2.89232	43.2216	23.7153	44.6176		23.3215	10.279	35.6872	23.3215	23.3215	10.279
31.8758	29.688	39.6314	19.9476	31.8758	29.688		31.0917	22.4933	28.1238	90.7641	31.0917	22.4933		47.7278	25.405	31.9972	12.6909	47.7278	25.405		76.6246	21.3233	53.9984	23.2813	76.6246	21.3233
49.7309	11.378	27.8169	53.8852	49.7309	11.378		21.0438	12.6224	27.5107	5.27207	21.0438	12.6224		40.3876	6.59312	68.0037	35.8543	40.3876	6.59312		9.3199	12.6643	57.7706	80.128	9.3199	12.6643
22.0741	37.4108	82.6749	34.0866	22.0741	37.4108		37.119	48.0462	20.4332	23.9449	37.119	48.0462		45.6155	83.9788	34.9328	17.2977	45.6155	83.9788		92.0653	41.8214	31.7767	18.9853	92.0653	41.8214
39.79	23.4526	25.0419	11.8866	39.79	23.4526		36.7079	69.0291	20.2166	5.62096	36.7079	69.0291		81.6495	53.4988	45.9661	35.3665	81.6495	53.4988		0	27.3171	23.9839	16.103	0	27.3171
34.4554	34.0866	35.4425	70.6917	34.4554	34.0866		36.955	23.2444	60.2772	15.1815	36.955	23.2444		28.9612	72.2787	18.5722	13.7576	28.9612	72.2787		2.12419	57.1523	42.1725	17.08	2.12419	57.1523
41.8239	37.5303	23.9124	10.5647	41.8239	37.5303		36.6577	7.02588	78.0029	90.359	36.6577	7.02588		6.56983	7.11676	17.3806	35.056	6.56983	7.11676		10.5886	17.1638	46.7056	14.0279	10.5886	17.1638
40.9833	18.3216	23.4705	25.8814	40.9833	18.3216		20.5723	23.1955	76.5819	41.5866	20.5723	23.1955		31.5329	13.4185	13.2249	47.2874	31.5329	13.4185		13.8076	20.426	40.1349	11.2995	13.8076	20.426
46.5291	39.5719	80.8599	60.6963	46.5291	39.5719		33.5654	84.4987	6.52916	8.75081	33.5654	84.4987		41.5441	13.6517	37.1258	63.8155	41.5441	13.6517		19.8414	9.38814	23.1948	16.484	19.8414	9.38814
38.9595	18.582	17.0782	52.1163	38.9595	18.582		81.3491	95.6101	94.7879	5.66371	81.3491	95.6101		85.5326	59.8772	8.46565	15.3795	85.5326	59.8772		28.711	75.7571	27.2113	52.1185	28.711	75.7571
18.5864	11.072	12.7734	35.0699	18.5864	11.072		20.7678	15.8888	39.8422	10.3417	20.7678	15.8888		6.03501	39.8952	12.7749	22.434	6.03501	39.8952		32.8929	33.3591	60.2293	12.2907	32.8929	33.3591
11.7032		11.7193	3.87786	11.7032			5.60881	35.2281	47.896	40.4132	5.60881	35.2281		42.5953	64.6494	46.356	55.7808	42.5953	64.6494		8.41145	18.623		23.773	8.41145	18.623
32.362		31.4353		32.362	90.041		94.3555	77.523	39.5574	2.72513	94.3555	77.523		35.6858	47.2559	37.8786	3.23365	35.6858	47.2559		16.9104	11.7145		63.7536	16.9104	11.7145
18.9234		37.9869		18.9234	19.9476		64.8106	44.4149	44.8707	4.84725	64.8106	44.4149		14.3168	25.6664	2.01044	10.0953	14.3168	25.6664		39.1964	15.6419		15.6611	39.1964	15.6419
28.884		66.764		28.884	53.8852		45.0025	46.4997	24.6181	37.0799	45.0025	46.4997		46.7167	20.8442	67.9444	2.93291	46.7167	20.8442			27.3209		33.5352		27.3209
34.9741		56.525		34.9741	34.0866		17.1181		30.0784	40.0408	17.1181			18.0111	17.1051	11.6985	77.9179	18.0111	17.1051			17.8515		0	35.6872	17.8515
24.4192		14.2006		24.4192	11.8866		1.98648		23.9001	5.66371	1.98648	78.7734		29.4368	68.757	26.7034	13.3781	29.4368	68.757			9.53182		35.0417	53.9984	9.53182
16.9363		21.8839		16.9363	70.6917		26.516			38.5477	26.516	90.7641		49.2392	55.5935	41.0001		49.2392	55.5935			9.54748		43.2325	57.7706	9.54748
37.9911		27.8837		37.9911	10.5647		59.7676			30.6274	59.7676	5.27207		23.3712	66.2377	29.0662		23.3712	66.2377			47.4766		28.8648	31.7767	47.4766
16.5976		62.7827		16.5976	25.8814		51.0298			19.7451	51.0298	23.9449		28.4009		46.5253		28.4009				14.59		13.3983	23.9839	14.59
62.7034		76.1125		62.7034	60.6963		4.50264			6.39796	4.50264	5.62096		78.0478		30.0596		78.0478	43.2216			11.0159		26.1145	42.1725	11.0159
34.4562		24.402		34.4562	52.1163		23.2797			5.44564	23.2797	15.1815		8.64984		6.43819		8.64984	12.6909			19.6965		28.737	46.7056	19.6965
26.6747		60.9269		26.6747	35.0699		65.6538			25.5352	65.6538	90.359		61.4309		26.0767		61.4309	35.8543			3.02662		38.275	40.1349	3.02662
35.5138		36.1736		35.5138	3.87786		18.2591			11.1373	18.2591	41.5866		83.106		16.1766		83.106	17.2977			60.3717		12.421	23.1948	60.3717
29.5299		31.4286		29.5299			34.871				34.871	8.75081							35.3665			8.04348		54.475	27.2113	8.04348
60.2803				60.2803			22.8105				22.8105	5.66371						2.89232	13.7576			26.3681		42.3978	60.2293	26.3681
22.8356		39.5577		22.8356			94.147				94.147	10.3417						31.9972	35.056			16.8101		65.4125		16.8101
75.6548		17.9701		75.6548			94.7704				94.7704	40.4132						68.0037	47.2874			66.8745		62.9507		66.8745
28.2717		25.9698		28.2717								2.72513						34.9328	63.8155			24.2472		23.0463		24.2472
											18.7659	4.84725						45.9661	15.3795			24.0034		19.1181		24.0034
20.8239				20.8239							28.1238	37.0799						18.5722	22.434
53.8852				53.8852							27.5107	40.0408						17.3806	55.7808							23.3215
											20.4332	5.66371						13.2249	3.23365							23.2813
				34.2467							20.2166	38.5477						37.1258	10.0953							80.128
				39.6314							60.2772	30.6274						8.46565	2.93291							18.9853
				27.8169							78.0029	19.7451						12.7749	77.9179							16.103
				82.6749							76.5819	6.39796						46.356	13.3781							17.08
				25.0419							6.52916	5.44564						37.8786								14.0279
				35.4425							94.7879	25.5352						2.01044								11.2995
				23.9124							39.8422	11.1373						67.9444								16.484
				23.4705							47.896							11.6985								52.1185
				80.8599							39.5574							26.7034								12.2907
				17.0782							44.8707							41.0001								23.773
				12.7734							24.6181							29.0662								63.7536
				11.7193							30.0784							46.5253								15.6611
				31.4353							23.9001							30.0596								33.5352
				37.9869														6.43819								0
				66.764														26.0767								35.0417
				56.525														16.1766								43.2325
				14.2006																						28.8648
				21.8839																						13.3983
				27.8837																						26.1145
				62.7827																						28.737
				76.1125																						38.275
				24.402																						12.421
				60.9269																						54.475
				36.1736																						42.3978
				31.4286																						65.4125
																										62.9507
				39.5577																						23.0463
				17.9701																						19.1181
				25.9698

## Sheet: Age correlation
	Age	Age vs. Level 48/45nov	Age vs. Avidity 48/45nov	Age vs. Level 230nov	Age vs. Avidity 230nov	Age vs. Temp/°Cnov	Age vs. HB (g/dL)nov	Age vs. Level 48/45Jan	Age vs. Avidity 48/45Jan	Age vs. Level 230Jan	Age vs. Avidity 230Jan	Age vs. Temp/°Cjan	Age vs. HB (g/dL)Jan	Age vs. Level 48/45mar	Age vs. Avidity 48/45mar	Age vs. Level 230mar	Age vs. Avidity 230mar	Age vs. Temp/°Cmar	Age vs. HB (g/dL)mar	Age vs. Level 48/45MAY	Age vs. Avidity 48/45MAY	Age vs. Level 230MAY	Age vs. Avidity 230MAY	Age vs. Temp/°CMAY	Age vs. HB (g/dL)MAY
Spearman r
r		-0.1957	-0.136	-0.1914	0.08868	-0.3998	0.2865	-0.1131	-0.06106	-0.04645	-0.1068	0.02038	0.1653	0.2815	-0.09932	0.3579	-0.1565	-0.1111	0.1638	-0.2127	0.02147	0.2249	0.2363	-0.1567	-0.04909
95% confidence interval		-0.4014 to 0.02872	-0.3486 to 0.08994	-0.3976 to 0.03323	-0.1373 to 0.3058	-0.5700 to -0.1966	0.07040 to 0.4769	-0.3255 to 0.1102	-0.2779 to 0.1616	-0.2643 to 0.1759	-0.3198 to 0.1164	-0.2010 to 0.2398	-0.06010 to 0.3747	0.06496 to 0.4726	-0.3130 to 0.1239	0.1491 to 0.5361	-0.3644 to 0.06634	-0.3237 to 0.1122	-0.05890 to 0.3709	-0.4138 to 0.008247	-0.2000 to 0.2409	0.004577 to 0.4244	0.01665 to 0.4342	-0.3646 to 0.06612	-0.2778 to 0.1849
P value
P (two-tailed)		0.078	0.2231	0.085	0.4282	0.0002	0.0082	0.3057	0.5811	0.6748	0.3334	0.854	0.1377	0.0095	0.3687	0.0008	0.1552	0.3143	0.1366	0.0521	0.8463	0.0397	0.0305	0.1546	0.6737
P value summary		ns	ns	ns	ns	***	**	ns	ns	ns	ns	ns	ns	**	ns	***	ns	ns	ns	ns	ns	*	*	ns	ns
Exact or approximate P value?		Approximate	Approximate	Approximate	Approximate	Approximate	Approximate	Approximate	Approximate	Approximate	Approximate	Approximate	Approximate	Approximate	Approximate	Approximate	Approximate	Approximate	Approximate	Approximate	Approximate	Approximate	Approximate	Approximate	Approximate
Significant? (alpha = 0.05)		No	No	No	No	Yes	Yes	No	No	No	No	No	No	Yes	No	Yes	No	No	No	No	No	Yes	Yes	No	No
Number of XY Pairs		82	82	82	82	84	84	84	84	84	84	84	82	84	84	84	84	84	84	84	84	84	84	84	76

## Sheet: Friedman test 
Table Analyzed	PFS48/45 level	PFS48/45 avidity	PFS230 level	PFS230 avidity
Friedman test
P value	<0.0001	<0.0001	0.0049	0.026
Exact or approximate P value?	Approximate	Approximate	Approximate	Approximate
P value summary	****	****	**	*
Are means signif. different? (P < 0.05)	Yes	Yes	Yes	Yes
Number of groups	4	4	4	4
Friedman statistic	24.63	39.2	12.89	9.263
Data summary
Number of treatments (columns)	4	4	4	4
Number of subjects (rows)	82	82	82	82

## Sheet: regressions - PCR
	Pfs4845_Level	P_fs4845_Avidity	Pfs230_Level	Pfs230_Avidity
Best-fit values
Slope	-8.072	1.962	10.72	18.21
Y-intercept	108.6	57.26	134.7	174.2
X-intercept	13.45	-29.19	-12.56	-9.567
1/slope	-0.1239	0.5097	0.09324	0.05492
Std. Error
Slope	4.108	19.73	7.471	173.8
Y-intercept	8.828	42.41	16.06	373.6
95% Confidence Intervals
Slope	-16.24 to 0.09919	-37.29 to 41.22	-4.137 to 25.59	-327.6 to 364.0
Y-intercept	91.03 to 126.2	-27.11 to 141.6	102.8 to 166.6	-569.1 to 917.5
X-intercept	7.584 to +infinity	-infinity to 0.8016	-infinity to -4.120	-infinity to +infinity
Goodness of Fit
R squared	0.04498	0.0001205	0.02452	0.0001338
Sy.x	39.14	188	71.19	1657
Is slope significantly non-zero?
F	3.862	0.009884	2.061	0.01097
DFn, DFd	1, 82	1, 82	1, 82	1, 82
P value	0.0528	0.921	0.1549	0.9168
Deviation from zero?	Not Significant	Not Significant	Not Significant	Not Significant
Equation	Y = -8.072*X + 108.6	Y = 1.962*X + 57.26	Y = 10.72*X + 134.7	Y = 18.21*X + 174.2
Data
Number of X values	84	84	84	84
Maximum number of Y replicates	1	1	1	1
Total number of values	84	84	84	84
Number of missing values	0	0	0	0

## Sheet: regressions - PCR2
Table Analyzed	Data 1
Dependent variable	Level 48/45MAY
Regression type	Least squares
Model
Analysis of Variance	SS	DF	MS	F (DFn, DFd)	P value
Regression	5981	2	2991	F (2, 81) = 1.929	P=0.1519
pcrNo. of infections	5965	1	5965	F (1, 81) = 3.847	P=0.0533
microNo. of infections	63.5	1	63.5	F (1, 81) = 0.04096	P=0.8401
Residual	125584	81	1550
Total	131565	83
Parameter estimates	Variable	Estimate	Standard error	95% CI (asymptotic)	|t|	P value	P value summary
β0	Intercept	107.8	9.737	88.41 to 127.2	11.07	<0.0001	****
β1	pcrNo. of infections	-8.203	4.182	-16.52 to 0.1181	1.961	0.0533	ns
β2	microNo. of infections	1.342	6.629	-11.85 to 14.53	0.2024	0.8401	ns
Goodness of Fit
Degrees of Freedom	81
R squared	0.04546
Multicollinearity	Variable	VIF	R2 with other variables
β0	Intercept
β1	pcrNo. of infections	1.024	0.0239
β2	microNo. of infections	1.024	0.0239
Normality of Residuals	Statistics	P value	Passed normality test (alpha=0.05)?	P value summary
Anderson-Darling (A2*)	0.2807	0.6337	Yes	ns
D'Agostino-Pearson omnibus (K2)	1.208	0.5466	Yes	ns
Shapiro-Wilk (W)	0.9884	0.6626	Yes	ns
Kolmogorov-Smirnov (distance)	0.05497	>0.1000	Yes	ns
Data summary
Rows in table	84
Rows skipped (missing data)	0
Rows analyzed (# cases)	84
Number of parameter estimates	3
#cases/#parameters	28

## Sheet: regressions - Microscopy
	Pfs4845_Level	P_fs4845_Avidity	Pfs230_Level	Pfs230_Avidity
Best-fit values
Slope	-0.6686	14.27	-5.88	83.73
Y-intercept	93.93	49.74	159.5	142.6
X-intercept	140.5	-3.486	27.12	-1.704
1/slope	-1.496	0.07008	-0.1701	0.01194
Std. Error
Slope	6.662	31.24	11.97	275.4
Y-intercept	6.819	31.98	12.25	281.9
95% Confidence Intervals
Slope	-13.92 to 12.58	-47.88 to 76.42	-29.70 to 17.94	-464.2 to 631.6
Y-intercept	80.36 to 107.5	-13.87 to 113.3	135.1 to 183.9	-418.2 to 703.5
X-intercept	7.464 to +infinity	-infinity to 0.2375	5.968 to +infinity	-infinity to +infinity
Goodness of Fit
R squared	0.0001228	0.002538	0.002933	0.001126
Sy.x	40.05	187.8	71.97	1656
Is slope significantly non-zero?
F	0.01007	0.2086	0.2412	0.09242
DFn, DFd	1, 82	1, 82	1, 82	1, 82
P value	0.9203	0.6491	0.6246	0.7619
Deviation from zero?	Not Significant	Not Significant	Not Significant	Not Significant
Equation	Y = -0.6686*X + 93.93	Y = 14.27*X + 49.74	Y = -5.880*X + 159.5	Y = 83.73*X + 142.6
Data
Number of X values	84	84	84	84
Maximum number of Y replicates	1	1	1	1
Total number of values	84	84	84	84
Number of missing values	0	0	0	0

## Sheet: regressions - Microscopy2
Table Analyzed	Data 1
Dependent variable	Avidity 48/45MAY
Regression type	Least squares
Model
Analysis of Variance	SS	DF	MS	F (DFn, DFd)	P value
Regression	7389	2	3695	F (2, 81) = 0.1035	P=0.9018
pcrNo. of infections	30.23	1	30.23	F (1, 81) = 0.0008465	P=0.9769
microNo. of infections	7040	1	7040	F (1, 81) = 0.1971	P=0.6582
Residual	2892343	81	35708
Total	2899732	83
Parameter estimates	Variable	Estimate	Standard error	95% CI (asymptotic)	|t|	P value	P value summary
β0	Intercept	48.75	46.73	-44.22 to 141.7	1.043	0.2999	ns
β1	pcrNo. of infections	0.584	20.07	-39.35 to 40.52	0.0291	0.9769	ns
β2	microNo. of infections	14.13	31.81	-49.17 to 77.43	0.444	0.6582	ns
Goodness of Fit
Degrees of Freedom	81
R squared	0.002548
Multicollinearity	Variable	VIF	R2 with other variables
β0	Intercept
β1	pcrNo. of infections	1.024	0.0239
β2	microNo. of infections	1.024	0.0239
Normality of Residuals	Statistics	P value	Passed normality test (alpha=0.05)?	P value summary
Anderson-Darling (A2*)
D'Agostino-Pearson omnibus (K2)	180.9	<0.0001	No	****
Shapiro-Wilk (W)	0.1381	<0.0001	No	****
Kolmogorov-Smirnov (distance)	0.4522	<0.0001	No	****
Data summary
Rows in table	84
Rows skipped (missing data)	0
Rows analyzed (# cases)	84
Number of parameter estimates	3
#cases/#parameters	28

[truncated: 1 more sheets: parasite carriage-association]
